# Supplementary material for: Nanobody-enabled monitoring of kappa opioid receptor states
Source: Nat Commun. 2020 Mar 2;11:1145. doi: 10.1038/s41467-020-14889-7 (PMC7052193; doi:10.1038/s41467-020-14889-7)
Supplement: Supplementary file 4 — Source Data [file 41467_2020_14889_MOESM4_ESM.xlsx]

## Sheet: Figure 1b
Figure 1b
	Log [Drug], M	Sal A			Dyn A, 1-17			JDTic
	-5	4.15562	-5.38672	-0.0475508	-0.0166759	-0.615551	-0.316113	114.963	112.394	113.678
	-6	-2.4655	-1.54846	-1.76098	-3.30057	2.55994	-0.370316	102.985	103.508	103.247
	-7	14.7476	11.9635	14.1436	53.7534	56.0352	54.8943	98.1922	105.033	101.613
	-8	56.8835	47.3156	52.4255	92.7614	91.795	92.2782	92.3608	93.793	93.0769
	-9	82.1953	82.1217	82.3075	88.7147	88.3784	88.5465	95.5574	94.0481	94.8028
	-10	100.969	101.822	101.963	86.621	85.0059	85.8135	97.436	96.8698	97.1529
	-11	98.1667	99.1048	99.5877	88.5529	88.4168	88.4848	90.5906	96.1329	93.3618
	-12	105.844	105.975	106.447	98.6399	97.492	98.066	95.3389	95.8143	95.5766

## Sheet: Figure 1c
Figure 1c
	Log [Drug], M	Sal A			Dyn A, 1-17			JDTic
	-5	99.7595	100.452	100.674	46.3637	47.9863	47.743	-10.3599	-3.50417	-6.36401
	-6	94.344	99.6428	97.2394	42.529	41.6513	42.3361	0.980628	-4.63181	-1.57959
	-7	92.8363	101.354	97.8832	42.6455	45.1932	44.7073	0.972782	-3.76777	-0.609493
	-8	60.2022	62.9916	61.9229	37.0023	41.0758	39.3651	-3.44921	-5.84193	-4.31957
	-9	12.2805	17.3077	14.9431	16.2337	17.4653	16.9985	-0.723683	3.77893	1.67662
	-10	1.19342	-2.62671	-0.148642	-0.364181	-0.692382	0.0397189	1.93447	-4.51653	-0.723029
	-11	5.07682	-3.32601	1.82741	-4.67477	-2.12548	-2.44813	-2.71931	-0.611638	-0.713472
	-12	0.663727	1.80416	1.77194	-6.58069	0.9233	-2.29069	-1.82883	-1.75797	-1.2554

## Sheet: Figure 1d
Figure 1d
	KOR				KOR + Nb6				KOR + Nb39
	1372	1316	1227	1239	445	452	494	429	4984	4108	5147	5283

## Sheet: Figure 1e
Figure 1e
	Log [Drug], M	KOR			+Nb6			+Nb39
	-5	0.0809498	0.0094981	0.534224	0.6766	2.32341	1.98901	0.115042	0.110417	0.601729
	-6	0.188883	-0.188883	0.269	1.62382	-1.62382	0.269	0.115042	0	0.326521
	-6.5	1.21425	1.43011	2.07818	5.00677	3.65359	5.08618	1.32298	1.15042	1.9927
	-7	2.61738	2.88721	2.94829	2.70636	-0.135318	1.48152	2.24331	1.49554	2.06543
	-7.5	3.42687	4.29034	4.70061	0.811908	-0.135318	1.1803	15.4645	13.7964	15.4724
	-8	12.6012	11.36	12.7336	-0.811908	0.405954	0.550023	10.6414	18.9733	15.5603
	-8.5	24.9595	23.7723	24.5119	32.2057	28.6874	30.5926	25.4817	17.8315	21.8026
	-9	60.0378	53.5618	57.5428	65.6698	62.9635	65.0596	54.0696	52.8041	54.1799
	-9.5	95.8716	98.1511	97.4893	96.0893	94.4655	95.7554	92.6661	88.2945	90.9583
	-10	96.2169	101.43	99.8205	104.195	95.5345	100.862	101.697	86.1662	94.9286
	-11	94.0583	95.456	95.6422	105.142	102.571	104.742	107.276	88.6396	98.843
	-12	100.513	99.4873	100.496	105.548	92.1786	99.3593	98.9359	101.064	100.496

## Sheet: Figure 1f
Figure 1f
	Log [Drug], M	KOR			+Nb6			+Nb39
	-4	4.4576	5.286	5.3608	9.07806	6.76985	8.41296	7.36842	1.8084	5.07741
	-5	7.357	6.8994	7.3972	11.6151	8.38493	10.269	8.502	6.8016	7.9208
	-6	7.54438	7.4556	8.25599	34.7106	42.7106	39.4666	2.4292	7.57085	5.75603
	-6.5	10.3945	13.3545	12.0705	72.8129	81.6958	77.4504	5.40486	6.40486	6.10086
	-7	39.1322	36.5286	38.6724	94.3472	96.7699	96.4005	10.1215	15.1822	13.4938
	-7.5	77.9487	84.0237	81.7392	96.5007	104.038	101.022	35.8974	39.7436	38.5735
	-8	103.037	100.276	101.803	97.8062	102.961	100.53	58.3671	62.0783	60.3687
	-8.5	98.146	105.168	102.4	110.767	101.575	106.914	79.1498	75.5061	78.0709
	-9	95.3452	97.3176	96.8094	93.0686	97.537	95.7808	94.2645	86.5047	90.8626
	-9.5	97.357	97.574	98.4625	99.1925	94.2665	97.7265	101.957	94.5344	99.2426
	-10	98.8757	94.8126	97.7292	96.1507	93.8493	95.885	97.9757	107.355	103.55
	-11	92.3471	93.5503	93.4447	100.498	103.769	102.629	99.0823	96.4642	98.2692

## Sheet: Figure 1g
Figure 1g
	Log [Drug], M	KOR			+Nb6			+Nb39
	-5	0.355872	-0.58719	0.373341	3.31034	1.3345	2.81142	0.0552486	0.552486	0.792867
	-6	6.61922	-1.20996	2.97363	5.24138	4.13793	4.95866	0.38674	0.38674	0.65574
	-6.5	16.5836	8.18505	13.1403	-0.827586	0.827586	0.756	12.8729	14.0884	14.2367
	-7	23.1317	19.7153	21.6195	1.37931	2.06896	1.92014	29.6133	28.5635	29.2844
	-7.5	43.7722	41.0676	43.2619	5.24138	4.68966	5.80752	56.7403	61.3812	59.9028
	-8	61.5658	79.5018	71.2868	25.3793	20.8276	23.8565	91.9337	86.6298	90.0348
	-8.5	86.6192	93.7367	90.3239	56.6897	52	54.4908	100.773	96.2431	98.6543
	-9	95.3025	103.701	100.245	88.6897	84.1379	87.1568	104.088	93.2044	99.3894
	-9.5	104.27	98.5765	101.902	99.0345	104.138	102.064	94.1989	98.674	96.9145
	-10	100.285	98.2562	100.267	98.6207	101.448	101.031	99.116	99.8895	100.5
	-11	98.1495	96.0854	98.0024	103.034	103.31	104.057	108.232	104.42	107.211
	-12	107.829	92.1708	100.496	102.069	97.931	100.496	100.995	99.0055	100.496

## Sheet: Figure 3b
Figure 3b
	KOR mutations
	KOR WT	1.21014	1.20841	1.23462	1.24855	1.25577	1.27204
	L253A	1.18884	1.19304	1.2037	1.27048	1.20649	1.30053
	R257A	1.00741	0.997808	1.01321	1.02816	1.04289	1.08537
	R263A	0.98618	0.984496	1.03777	1.04548	1.02067	1.04345
	D266A	0.142938	0.106389	0.0888608	0.0929268	0.11149	0.113402
	D266L	0.0576059	0.051831	0.0517027	0.0557031	0.0830206	0.0891798
	R270A	0.0710244	0.0684136	0.0753243	0.0737792	0.0802706	0.092038
	R270M	0.0568606	0.0534551	0.0473739	0.0487808	0.0504946	0.0532327
	R271A	1.2246	1.20029	1.23702	1.19895	1.22672	1.2457
	R274A	1.09782	1.11443	1.1115	1.11568	1.12279	1.12844
	Nb6 mutations
	Nb6-YFP	1.32849	1.33291	1.33382
	F31A	1.14623	1.10861	1.1227
	Y34A	0.200445	0.201134	0.203246
	R102A	0.00950404	-0.0117642	0.0171385
	W106A	0.0867009	0.0801011	0.0756159
	I105D	0.0130877	0.0156214	0.0103969
	E107A	1.27015	1.28394	1.30215
	E108A	1.21022	1.23919	1.19671

## Sheet: Figure 4a
Figure 4a
	KOR + Nb6														KOR + Nb39
	Time (min)	Buffer / Buffer				SalA / Buffer				SalA / JDTic					Time (min)	Buffer / Buffer				SalA / Buffer				SalA / JDTic
	1	1.40788	1.40627	1.39048	1.40315	1.41307	1.41091	1.43093	1.3916	1.3923	1.4089	1.41943	1.40333		1	0.019875	0.0173892	0.0150831	0.0182796	0.0133467	0.0188055	0.0178351	0.020448	0.0157545	0.0231088	0.0171	0.0194637
	2	1.40092	1.40092	1.38109	1.40212	1.40433	1.40213	1.4213	1.39148	1.38466	1.40826	1.41352	1.4026		2	0.0161441	0.0192632	0.0194764	0.015776	0.0176894	0.0218245	0.0215626	0.0237077	0.0207771	0.0195271	0.01898	0.0189164
	3	1.40591	1.39681	1.38075	1.3949	1.4019	1.39819	1.42058	1.38258	1.38361	1.40429	1.41465	1.39499		3	0.0206977	0.015227	0.0229428	0.0171899	0.0225752	0.0169853	0.025775	0.0176376	0.0232215	0.0191947	0.0234691	0.0214401
	4	1.4057	1.39535	1.38026	1.39802	1.40017	1.40129	1.4201	1.38944	1.38491	1.4022	1.41553	1.40127		4	0.0221828	0.0166896	0.0170684	0.0216085	0.0245931	0.0193352	0.0186163	0.0207222	0.0279351	0.0214737	0.0189705	0.0152397
	5	1.40252	1.402	1.3885	1.40279	1.40878	1.4035	1.42098	1.38874	1.38529	1.40539	1.41833	1.39997		5	0.0248529	0.0196858	0.0188375	0.0219141	0.0261951	0.0221054	0.0210174	0.0228926	0.0320077	0.0245381	0.0212903	0.0166727
	6	1.39685	1.40055	1.39588	1.40382	1.29776	1.28061	1.26815	1.22772	1.29318	1.28112	1.26868	1.23709		6	0.0263632	0.0275218	0.0240858	0.0257206	0.303588	0.314066	0.318829	0.311507	0.317262	0.316387	0.310642	0.314821
	7	1.39481	1.4041	1.38522	1.39738	1.17333	1.16501	1.16634	1.13667	1.17087	1.17288	1.16483	1.13704		7	0.0248981	0.0214554	0.0226112	0.024262	0.300389	0.313668	0.313649	0.314179	0.315552	0.306449	0.308429	0.308768
	8	1.39407	1.39713	1.37797	1.39393	1.12163	1.11336	1.12026	1.09284	1.10997	1.11782	1.11594	1.09387		8	0.0215235	0.0260965	0.0196334	0.0217812	0.297784	0.308095	0.310773	0.315316	0.315731	0.304055	0.305855	0.314431
	9	1.39204	1.39554	1.37497	1.38209	1.08841	1.0779	1.09402	1.0747	1.08417	1.09087	1.09546	1.07436		9	0.0230271	0.021673	0.0212025	0.0199521	0.29223	0.310983	0.308465	0.312671	0.312916	0.304281	0.308631	0.312084
	10	1.38869	1.39113	1.37431	1.38932	1.08197	1.07754	1.0874	1.06476	1.06781	1.0725	1.08187	1.06754		10	0.0236433	0.0231065	0.0221625	0.0167545	0.299624	0.309768	0.31737	0.319773	0.313599	0.305151	0.313283	0.316243
	11	1.38698	1.3971	1.37905	1.39499	1.07362	1.07034	1.08263	1.05775	1.06987	1.06587	1.07578	1.05876		11	0.0263003	0.0225782	0.021125	0.0244086	0.296673	0.310431	0.315478	0.320459	0.319092	0.306164	0.314202	0.320325
	12	1.38607	1.39736	1.38105	1.39476	1.07358	1.06297	1.07628	1.05839	1.06555	1.06442	1.07802	1.0604		12	0.0248124	0.0273606	0.0209452	0.0220085	0.298006	0.31562	0.314799	0.322592	0.320725	0.308065	0.314273	0.317511
	13	1.39079	1.39807	1.38011	1.39367	1.07501	1.06071	1.08197	1.06371	1.06842	1.06523	1.08038	1.06757		13	0.0271399	0.0274372	0.0242789	0.0268153	0.297067	0.317705	0.320454	0.316753	0.317564	0.312067	0.316306	0.319782
	14	1.3868	1.40245	1.37931	1.39577	1.06912	1.06285	1.07979	1.062	1.06235	1.06953	1.08361	1.07029		14	0.029537	0.024621	0.020108	0.0249285	0.297097	0.313352	0.313239	0.323476	0.325687	0.310113	0.316664	0.319195
	15	1.38649	1.399	1.38661	1.39005	1.08251	1.06666	1.08024	1.06141	1.07206	1.0691	1.08944	1.07105		15	0.0263632	0.0275218	0.0240858	0.0257206	0.298588	0.319066	0.323829	0.326507	0.322262	0.311387	0.315642	0.319821
	16	1.38364	1.39836	1.38873	1.38997	1.07729	1.06713	1.07828	1.05582	1.06631	1.06887	1.08794	1.07013		16	0.0282604	0.0240926	0.0259214	0.0255983	0.296429	0.318167	0.318418	0.324042	0.315615	0.309228	0.313042	0.321674
	17	1.38369	1.4117	1.38589	1.40199	1.07592	1.06958	1.08535	1.06436	1.06	1.06868	1.09081	1.06696		17	0.0310393	0.0280008	0.0237575	0.0244251	0.301824	0.318634	0.322687	0.33172	0.319354	0.312415	0.319335	0.320008
	18	1.38495	1.4105	1.38388	1.39776	1.08081	1.06956	1.08213	1.06817	1.06434	1.07286	1.08121	1.06608		18	0.0277736	0.0302537	0.0291028	0.0292412	0.300339	0.315786	0.31848	0.326046	0.325093	0.31323	0.318718	0.319262
	19	1.3903	1.41411	1.38752	1.39844	1.08553	1.07724	1.09064	1.06641	1.06835	1.07003	1.08506	1.07029		19	0.0287635	0.0311205	0.0215483	0.0270994	0.30429	0.318557	0.3228	0.322972	0.323053	0.306036	0.316647	0.317139
	20	1.38991	1.41322	1.38805	1.40125	1.08103	1.07318	1.08273	1.0658	1.07151	1.06931	1.09029	1.06435		20	0.030397	0.0268411	0.0264811	0.0260635	0.296104	0.323052	0.318279	0.332547	0.320555	0.312392	0.317476	0.32349
	21	1.39275	1.40912	1.38525	1.40349	1.08749	1.07893	1.09508	1.07639	1.25473	1.26406	1.25988	1.25589		21	0.0289855	0.0253562	0.026487	0.0288549	0.300832	0.318602	0.309889	0.323457	0.239495	0.215968	0.224449	0.230462
	22	1.38303	1.41042	1.38771	1.40071	1.07425	1.07351	1.07855	1.0714	1.34205	1.33465	1.35142	1.33832		22	0.0305197	0.0284653	0.0266109	0.0295056	0.302498	0.317301	0.314656	0.331782	0.189418	0.162453	0.164904	0.175945
	23	1.37154	1.41023	1.39058	1.40202	1.088	1.08179	1.07438	1.0724	1.35667	1.34657	1.3576	1.35856		23	0.0268511	0.0259858	0.0289656	0.0310369	0.298725	0.309998	0.322577	0.329591	0.151149	0.140556	0.145052	0.154644
	24	1.38581	1.41364	1.393	1.38204	1.09053	1.07796	1.08124	1.07591	1.36036	1.37784	1.37892	1.36098		24	0.033295	0.0277127	0.0256366	0.0301827	0.299597	0.320643	0.315896	0.333366	0.123096	0.130421	0.128216	0.120608
	25	1.38834	1.4094	1.38178	1.40723	1.08612	1.08136	1.07801	1.0719	1.37575	1.38333	1.38217	1.38083		25	0.0333954	0.0322962	0.025702	0.0264045	0.304118	0.317933	0.311715	0.323559	0.122684	0.10828	0.111794	0.105229
	26	1.39694	1.41941	1.39416	1.38814	1.08371	1.08224	1.08806	1.07001	1.37707	1.39053	1.38075	1.38871		26	0.0335875	0.0362871	0.0235289	0.0276398	0.299381	0.308909	0.319806	0.334687	0.112718	0.093022	0.102184	0.100619
	27	1.39892	1.4071	1.39724	1.39997	1.07905	1.0834	1.08538	1.08325	1.38201	1.38001	1.38694	1.38861		27	0.0298001	0.0299168	0.0261995	0.0295968	0.304191	0.315542	0.321104	0.332295	0.0961235	0.100577	0.0981751	0.0966331
	28	1.39306	1.4067	1.39477	1.4076	1.08419	1.07626	1.08605	1.08615	1.38423	1.38787	1.386	1.39333		28	0.0303499	0.0279681	0.032044	0.029461	0.298911	0.303024	0.31508	0.33445	0.102902	0.0872778	0.0811914	0.0998701
	29	1.39358	1.41326	1.39546	1.41291	1.0858	1.08065	1.08062	1.07453	1.38222	1.38135	1.396	1.38779		29	0.0259972	0.0242793	0.0303984	0.0319286	0.296602	0.319278	0.304967	0.326715	0.0927631	0.0898893	0.095564	0.0859626
	30	1.39686	1.41792	1.40546	1.398	1.06862	1.08349	1.08404	1.07955	1.39394	1.37904	1.40397	1.38145		30	0.0277916	0.0305326	0.0257298	0.0318974	0.295764	0.318348	0.316738	0.329733	0.090097	0.0830273	0.0762401	0.0839219
	31	1.40482	1.41285	1.40664	1.39487	1.09522	1.07793	1.07627	1.08271	1.39452	1.3806	1.38123	1.38281		31	0.0380998	0.0300036	0.031892	0.0318082	0.305161	0.315042	0.316105	0.345436	0.10473	0.0750069	0.0819263	0.0757272
	32	1.4018	1.41086	1.40259	1.40708	1.07234	1.07152	1.06489	1.06832	1.39477	1.37914	1.38404	1.38759		32	0.0323748	0.034977	0.0292656	0.0334525	0.295657	0.314028	0.319931	0.338406	0.081671	0.0653814	0.0792698	0.06873
	33	1.39689	1.42697	1.39854	1.40881	1.07651	1.07698	1.06283	1.06921	1.37792	1.39359	1.3856	1.38643		33	0.0387723	0.0283059	0.0262054	0.0407554	0.301891	0.312191	0.325584	0.333489	0.0863882	0.0703566	0.086924	0.0738983
	34	1.4179	1.40951	1.39695	1.4026	1.07627	1.08116	1.08177	1.07641	1.38591	1.3972	1.39091	1.38795		34	0.0301509	0.0337097	0.0369425	0.0345577	0.294389	0.317199	0.334997	0.325341	0.0825055	0.0667165	0.0654382	0.0652359
	35	1.41178	1.4159	1.41343	1.42213	1.07495	1.06168	1.06608	1.08246	1.38836	1.39599	1.39623	1.38713		35	0.0376126	0.0393927	0.0364526	0.0346616	0.302549	0.316834	0.319825	0.333607	0.0784643	0.0515441	0.0673609	0.073866

## Sheet: Figure 5b
Figure 5b
	Log [5-HT], M	5-HT2AR wt			5-HT2AR-KOR
	-4	0.098847	0.119616	0.111117	4.55507	4.23649	2.58443
	-5	0.110384	0.10726	0.109962	5.22708	3.90003	-9.12711
	-6	0.115373	0.108407	0.117489	27.0627	18.3518	18.7135
	-7	0.121297	0.108255	0.116654	54.7274	50.7842	46.0256
	-8	0.122307	0.124622	0.117882	79.692	81.7337	74.4168
	-9	0.112936	0.122724	0.130236	96.2676	98.9652	90.7989
	-10	0.117564	0.138086	0.132612	102.206	99.7037	92.1127
	-11	0.122582	0.126905	0.133645	99.4094	102.177	98.4133
	Log [Endothelin-1,] M	ETA wt			ETA-KOR
	-4				0.599131	-0.531	0.568
	-5	0.00718061	0.00492078	0.574051	4.49907	7.7967	6.39389
	-6	0.0105804	0.00678089	0.254681	5.26834	6.92511	6.88472
	-7	0.00580909	0.00519081	0.7935	45.5139	37.9048	42.0353
	-8	0.010511	0.00570393	0.334107	94.8754	92.9034	94.0384
	-9	0.00468159	0.0033936	0.153038	99.5856	100.414	100.568
	-10	0.00300617	0.00265573	0.570831	98.7901	95.8099	98.252
	-11	0.00255106	-0.0014943	0.952528	101.512	91.9128	97.2504
	-12	0.00376313	0.000801638	0.540282

## Sheet: Figure 5c
Figure 5c
	Log [Drug], M	5-HT2AR wt			5-HT2AR-KOR
	-5	5.23094	2.14207	4.2545	4.77011	5.37845	5.64228
	-6	8.65904	1.9219	5.53647	1.33769	15.1306	8.48014
	-7	6.30195	23.6939	15.7859	5.14947	9.50855	8.11701
	-8	32.7164	47.4294	40.3989	64.908	45.488	55.524
	-9	66.9967	80.0215	73.6581	89.3557	61.3025	75.4781
	-10	93.6917	90.4905	92.6591	101.409	99.4572	101.001
	-11	73.653	95.9238	85.7404	93.2037	102.876	98.9921
	-12	94.9129	91.3429	93.6659	99.8736	92.5765	96.7631
	Log [Drug], M	ETA wt			ETA-KOR
	-5.5	0.325717	2.22901	1.84536	8.12558	14.2188	11.7402
	-6.5	22.2355	28.0918	25.4096	13.3731	8.58412	11.2246
	-7.5	22.6826	29.1681	26.7133	27.9656	34.3494	31.9455
	-8.5	49.9258	46.6051	48.5915	53.981	48.3799	51.5065
	-9.5	86.3686	96.9349	91.8008	73.7875	86.5149	80.3002
	-10.5	91.4981	91.485	92.0595	94.2005	91.2115	93.274
	-11.5	88.72	107.674	99.1487	104.258	97.1609	101.662
	-12.5	96.2312	89.5712	93.4392	100.567	115.131	108.387

[truncated: 17 more sheets: Figure 5d, Figure 5e, Figure S1a, Figure S1b, Figure S2, Figure S3a, Figure S4b, Figure S4c, Figure S6c, Figure S7d, Figure S8a, Figure S8b, Figure S10b, Figure S10c, Figure S11, Figure S12, Figure S13]
